# Supplementary material for: Hard to jump: host shifts appear unlikely in a T4-like phage evolved in the lab
Source: Front Cell Infect Microbiol. 2025 Nov 25;15:1597805. doi: 10.3389/fcimb.2025.1597805 (PMC12685909; doi:10.3389/fcimb.2025.1597805)
Supplement: Supplementary file 2 [file Table1.xlsx]

## Sheet: Suppl. Table S1
Contig	Protein ID	Start	Stop	Strand	size_aa	pI	Mol_weight_kDa	Instability_index	Description	Source	Perc_ID	Perc_Cov	E-value	HMMer	Perc_ID_1	Perc_Cov_2	E-value_3
LOC_1	LOC_1_1	87	543	-1	151	5.13651	17.1131	37.8722	RNA ligase/cyclic nucleotide phosphodiesterase [Yersinia phage PYPS2T]	Homology	100.0	100.0	1.48e-110	PHROGS: phrog_755	98.0	98.07692307692307	3.5e-70
LOC_1	LOC_1_2	542	785	-1	80	4.31422	8.75172	50.1537	chaperone for tail fiber formation [Shigella phage Sf24]	Homology	98.75	100.0	5.54e-48	VOGS: VOG03699|PHROGS: phrog_1002	96.0|98.0	94.11764705882352|98.76543209876543	2.9e-25|1.2e-29
LOC_1	LOC_1_3	784	1510	-1	241	5.06216	27.4039	24.7054	deoxynucleoside monophosphate kinase [Yersinia phage fPS-65]	Homology	98.755	100.0	5.11e-179	RVDB: FAM000940|VOGS: VOG03654|PHROGS: phrog_139	83.0|72.0|96.0	64.88095238095238|77.72727272727272|52.046783625730995	2.4e-14|2.5e-08|1e-67
LOC_1	LOC_1_4	1559	2090	-1	176	4.39197	19.712	28.1557	glycoprotein 3 [Escherichia phage vB_EcoM_IME537]	Homology	100.0	100.0	1.88e-128	NA	NA	NA	NA
LOC_1	LOC_1_5	2196	2856	-1	219	10.0982	25.4871	36.9123	putative site-specific intron-like DNA endonuclease [Escherichia phage RB32]	Homology	100.0	100.0	2.68e-165	VOGS: VOG27405|PHROGS: phrog_655	88.0|79.0	73.20261437908496|55.97667638483965	3.3e-24|6.8e-61
LOC_1	LOC_1_6	2852	3680	-1	275	10.1547	31.8189	39.0499	DNA end protector [Escherichia phage vB_EcoM_112]	Homology	99.636	100.0	0.0	VOGS: VOG00706|PHROGS: phrog_4779	95.0|75.0	97.76951672862454|74.48979591836735	5.2e-97|0.00078
LOC_1	LOC_1_7	3679	4132	-1	150	9.75196	17.6041	39.632	head completion protein [Shigella phage Sf21]	Homology	100.0	100.0	2.09e-109	VOGS: VOG03389|PHROGS: phrog_218	98.0|98.0	96.68874172185431|97.2972972972973	5.5e-63|1.5e-64
LOC_1	LOC_1_8	4179	4770	1	196	5.92242	22.9656	24.8904	baseplate wedge protein 53 [Escherichia phage T4]	Homology	100.0	100.0	1.12e-144	VOGS: VOG03633|PHROGS: phrog_232	94.0|97.0	65.65656565656566|65.87837837837837	3.5e-68|1.1e-75
LOC_1	LOC_1_9	4753	6481	1	575	5.28906	63.1563	26.3882	baseplate hub subunit and tail lysozyme [Shigella phage Shfl2]	Homology	99.652	100.0	0.0	VOGS: VOG22523|PHROGS: phrog_430	72.0|97.0	59.310344827586206|60.59907834101382	6.4e-06|7e-262
LOC_1	LOC_1_10	6515	7010	1	164	4.62109	18.5561	48.8146	DNA polymerase clamp loader subunit [Shigella phage KNP5]	Homology	97.561	100.0	3.37e-115	VOGS: VOG07155|PHROGS: phrog_1168	99.0|99.0	90.0|90.0	1.1e-62|1.9e-69
LOC_1	LOC_1_11	7010	7304	1	97	8.60139	10.2206	18.6206	PAAR domain-containing protein [Escherichia phage T4]	Homology	100.0	100.0	2.83e-67	VOGS: VOG00732|PHROGS: phrog_281	99.0|98.0	94.11764705882352|62.1301775147929	3.6e-39|2e-39
LOC_1	LOC_1_12	7312	9295	1	660	4.61808	74.4011	28.4908	baseplate wedge subunit [Escherichia phage vB_EcoM-G28]	Homology	100.0	100.0	0.0	VOGS: VOG00926|PHROGS: phrog_219	93.0|97.0	72.87104622871047|99.66555183946488	1.3e-196|6.8e-219
LOC_1	LOC_1_13	9291	12390	1	1032	5.16464	118.963	39.5019	baseplate wedge subunit [Enterobacteria phage RB27]	Homology	99.128	100.0	0.0	VOGS: VOG01282|PHROGS: phrog_964	100.0|100.0	99.90300678952472|99.90291262135922	0|0
LOC_1	LOC_1_14	12382	13387	1	334	4.58443	38.0634	37.9931	baseplate wedge subunit [Yersinia phage fPS-90]	Homology	99.701	100.0	0.0	PHROGS: phrog_977	100.0	99.69969969969969	1.6e-196
LOC_1	LOC_1_15	13451	14318	1	288	5.1913	30.9364	27.2847	baseplate wedge tail fiber connector [Yersinia phage fPS-90]	Homology	100.0	100.0	0.0	PHROGS: phrog_967	97.0	55.68400770712909	8.8e-151
LOC_1	LOC_1_16	14317	16123	1	601	4.56238	66.3185	31.1458	tail protein [Yersinia phage fPS-90]	Homology	99.834	100.0	0.0	VOGS: VOG02106|PHROGS: phrog_958	96.0|100.0	96.98996655518395|99.83498349834984	1.6e-211|0
LOC_1	LOC_1_17	16122	16782	1	219	5.17919	24.086	34.4942	base plate wedge completion tail pin [Yersinia phage vB_YepM_ZN18]	Homology	99.543	100.0	2.78e-162	VOGS: VOG07154|PHROGS: phrog_963	99.0|100.0	99.0909090909091|99.08675799086758	1.6e-84|4.5e-95
LOC_1	LOC_1_18	16778	18329	1	516	5.84762	55.4058	25.5672	tail fiber protein [Yersinia phage vB_YepM_ZN18]	Homology	99.419	100.0	0.0	VOGS: VOG07754|PHROGS: phrog_910	85.0|98.0	63.366336633663366|98.79275653923541	0.00016|4.8e-211
LOC_1	LOC_1_19	18338	19796	1	485	4.63126	52.3545	34.72	neck protein fibritin [Shigella phage Sf21]	Homology	100.0	100.0	0.0	VOGS: VOG32920|PHROGS: phrog_1056	78.0|100.0	71.71717171717171|78.8659793814433	0.00028|9.6e-204
LOC_1	LOC_1_20	19828	20758	1	309	5.01601	34.7369	33.1195	putative neck protein [Escherichia phage PP01]	Homology	100.0	100.0	0.0	VOGS: VOG00343	87.0	99.21259842519686	8.1e-93
LOC_1	LOC_1_21	20759	21530	1	256	4.5896	29.5706	33.3723	neck protein [Escherichia phage PP01]	Homology	99.609	100.0	0.0	VOGS: VOG33010|PHROGS: phrog_679	90.0|95.0	65.07936507936508|91.63346613545816	9.1e-41|6.9e-117
LOC_1	LOC_1_22	21571	22390	1	272	4.9507	31.5552	47.6044	tail sheath stabilizer and completion protein [Shigella phage Sf21]	Homology	100.0	100.0	0.0	VOGS: VOG02151|PHROGS: phrog_227	98.0|97.0	68.58638743455498|95.32374100719424	1.4e-110|6.8e-102
LOC_1	LOC_1_23	22398	22893	1	164	4.57602	18.3876	38.0494	small terminase protein [Escherichia phage T4]	Homology	100.0	100.0	4.29e-120	VOGS: VOG03463|PHROGS: phrog_735	75.0|98.0	66.19718309859155|98.78048780487805	1.4e-09|1.3e-79
LOC_1	LOC_1_24	22876	24709	1	610	5.53029	69.7104	37.7112	terminase family protein [Shigella phage Sf21]	Homology	100.0	100.0	0.0	VOGS: VOG01432|PHROGS: phrog_7579	81.0|78.0	85.78352180936996|64.85355648535564	1.4e-101|9.4e-08
LOC_1	LOC_1_25	24740	26720	1	659	4.83418	71.3771	34.568	tail sheath subtilisin-like domain-containing protein [Escherichia phage vB_EcoM_G50]	Homology	99.393	100.0	0.0	VOGS: VOG00125|PHROGS: phrog_38392	94.0|98.0	97.59450171821305|95.44072948328267	8.9e-214|5.4e-137
LOC_1	LOC_1_26	26836	27328	1	163	4.71493	18.4615	23.0472	tail protein [Escherichia phage T4]	Homology	100.0	100.0	3.41e-120	PHROGS: phrog_4542	87.0	72.42990654205607	3.6e-12
LOC_1	LOC_1_27	27411	28986	1	524	5.3575	61.0314	42.7687	portal protein [Escherichia phage T4]	Homology	100.0	100.0	0.0	VOGS: VOG00671|PHROGS: phrog_213	98.0|98.0	90.54982817869416|96.5909090909091	1.4e-244|1.3e-235
LOC_1	LOC_1_28	28985	29231	1	81	4.05003	9.21872	44.1963	prohead core scaffolding protein [Shigella phage Sf21]	Homology	100.0	100.0	1.48e-46	VOGS: VOG02124|PHROGS: phrog_683	94.0|79.0	97.10144927536231|67.61904761904762	3.1e-25|2.4e-05
LOC_1	LOC_1_29	29230	29656	1	141	10.1029	15.8731	37.8461	prohead core protein [Escherichia phage T4]	Homology	100.0	100.0	7.83e-99	VOGS: VOG00903|PHROGS: phrog_14114	99.0|83.0	92.10526315789474|69.93865030674846	9.9e-66|1.7e-19
LOC_1	LOC_1_30	29655	30294	1	212	4.97775	23.2502	28.7382	prohead core scaffolding protein and protease [Shigella phage Sf21]	Homology	100.0	100.0	1.33e-155	NA	NA	NA	NA
LOC_1	LOC_1_31	30324	31134	1	269	4.60682	29.8741	44.939	prohead core protein [Shigella phage Sf21]	Homology	100.0	100.0	0.0	VOGS: VOG00961|PHROGS: phrog_38259	91.0|99.0	68.36461126005362|96.3963963963964	6.6e-96|2e-59
LOC_1	LOC_1_32	31152	32718	1	521	5.36403	56.2672	25.2255	major head protein [Shigella phage Sf21]	Homology	100.0	100.0	0.0	VOGS: VOG00333|PHROGS: phrog_1823	92.0|87.0	99.32279909706546|77.77777777777779	1.3e-168|2.3e-11
LOC_1	LOC_1_33	32801	34085	1	427	4.71988	47.0067	34.4246	capsid vertex protein [Escherichia phage ECO4]	Homology	100.0	100.0	0.0	VOGS: VOG00333|PHROGS: phrog_138	94.0|94.0	88.48758465011286|90.54054054054053	4.7e-134|3.1e-138
LOC_1	LOC_1_34	34114	35119	-1	334	5.65448	37.5807	26.4114	RNA ligase [Escherichia phage RB3]	Homology	100.0	100.0	0.0	RVDB: FAM009141|PHROGS: phrog_548	76.0|98.0	86.57142857142858|99.12023460410558	5.2e-39|6.5e-142
LOC_1	LOC_1_35	35128	35407	-1	92	4.86834	10.9891	39.8533	baseplate wedge initiator [Enterobacteria phage T6]	Homology	100.0	100.0	5.47e-63	VOGS: VOG00139|PHROGS: phrog_8208	97.0|75.0	87.75510204081633|66.23376623376623	8.9e-25|1.2e-05
LOC_1	LOC_1_36	35393	35597	-1	67	10.3417	7.82912	39.6104	DUF2774 domain-containing protein [Shigella phage Sf23]	Homology	100.0	100.0	2.53e-42	VOGS: VOG03756|PHROGS: phrog_1566	97.0|97.0	63.63636363636363|88.0	1.4e-27|4.6e-35
LOC_1	LOC_1_37	35697	36828	-1	376	4.46257	41.0318	33.7598	large head outer capsid protein [Escherichia phage RB32]	Homology	95.479	100.0	0.0	VOGS: VOG31461|PHROGS: phrog_21694	78.0|99.0	82.53968253968253|96.96969696969697	9.2e-30|3.6e-44
LOC_1	LOC_1_38	36837	37509	-1	223	4.44841	25.3002	46.7695	inhibitor of prohead protease [Escherichia phage MLF4]	Homology	98.23	101.35	2.15e-159	VOGS: VOG07163|PHROGS: phrog_1051	95.0|98.0	99.5475113122172|99.56331877729258	5.9e-91|1e-102
LOC_1	LOC_1_39	37558	38176	1	205	9.59143	22.8821	24.2785	GIY-YIG nuclease family protein [Escherichia phage ECO4]	Homology	100.0	100.0	2.96e-150	VOGS: VOG00982|PHROGS: phrog_5123	95.0|73.0	53.47826086956522|68.42105263157895	2.6e-26|0.00024
LOC_1	LOC_1_40	38178	39687	1	502	9.31235	57.7981	18.0032	DEAD/DEAH box helicase family protein [Escherichia phage ECO4]	Homology	100.0	100.0	0.0	RVDB: FAM001634|VOGS: VOG30148|PHROGS: phrog_9690	82.0|85.0|97.0	67.07566462167689|69.9738903394256|94.11764705882352	1.1e-31|1.5e-26|5.9e-128
LOC_1	LOC_1_41	39712	39943	1	76	4.23731	8.80369	34.4079	UvsW helicase [Escherichia phage T4]	Homology	100.0	100.0	4.17e-44	PHROGS: phrog_1143	95.0	98.68421052631578	5.4e-41
LOC_1	LOC_1_42	39998	40166	-1	55	4.43733	6.06188	42.8964	DUF2685 domain-containing protein [Escherichia phage T4]	Homology	100.0	100.0	2.65e-34	PHROGS: phrog_1043	98.0	98.18181818181819	2.7e-33
LOC_1	LOC_1_43	40289	40517	-1	75	4.71783	9.06523	36.9641	baseplate wedge subunit [Yersinia phage PYPS2T]	Homology	98.611	96.0	1.12e-47	VOGS: VOG07157|PHROGS: phrog_33817	99.0|83.0	94.8051948051948|52.23880597014925	3.7e-50|0.00024
LOC_1	LOC_1_44	40516	40930	-1	137	7.75525	15.811	22.846	recombination mediator protein UvsY [Shigella phage Sf21]	Homology	100.0	100.0	6.71e-97	VOGS: VOG01367|PHROGS: phrog_231	97.0|99.0	97.91666666666666|98.59154929577466	3.8e-50|8.1e-53
LOC_1	LOC_1_45	40996	41395	-1	132	4.64741	15.095	53.8818	baseplate wedge subunit [Enterobacteria phage T6]	Homology	100.0	100.0	2.84e-93	VOGS: VOG00310|PHROGS: phrog_43	94.0|88.0	51.89873417721519|77.77777777777779	4.1e-41|6.8e-21
LOC_1	LOC_1_46	41394	42021	-1	208	5.48459	23.8834	35.2082	baseplate hub subunit [Enterobacteria phage vB_EcoM_IME339]	Homology	99.519	100.0	3.48e-152	VOGS: VOG19197|PHROGS: phrog_27751	96.0|95.0	75.60975609756098|77.5	7.7e-06|8.1e-06
LOC_1	LOC_1_47	42071	42824	1	250	6.02092	29.4329	52.0037	baseplate hub assembly protein [Enterobacteria phage vB_EcoM_IME339]	Homology	100.0	99.6	0.0	VOGS: VOG00316|PHROGS: phrog_634	98.0|95.0	90.81632653061224|84.29752066115702	6.9e-84|2.5e-26
LOC_1	LOC_1_48	42820	43996	1	391	5.2071	44.4057	34.6382	baseplate hub [Escherichia phage HY03]	Homology	99.744	100.0	0.0	VOGS: VOG00416|PHROGS: phrog_1135	95.0|99.0	67.26998491704374|99.21052631578947	5.4e-97|2.9e-208
LOC_1	LOC_1_49	43940	44474	1	177	5.75474	20.0212	29.5147	baseplate distal hub subunit [Shigella phage CM8]	Homology	98.87	100.0	1.27e-126	VOGS: VOG07158|PHROGS: phrog_1140	99.0|99.0	98.86363636363636|99.42528735632183	2.3e-78|1.2e-84
LOC_1	LOC_1_50	44470	46243	1	590	5.07324	64.4672	33.2622	baseplate hub subunit and tail length [Escherichia phage vB_EcoM_ACG-C40]	Homology	98.814	100.0	0.0	VOGS: VOG05731|PHROGS: phrog_1283	96.0|99.0	99.82993197278913|99.82876712328768	4.5e-205|1.9e-253
LOC_1	LOC_1_51	46251	47346	1	364	8.7026	39.7542	34.7497	baseplate tail-tube junction protein [Shigella phage Sf21]	Homology	99.725	100.0	0.0	VOGS: VOG01426|PHROGS: phrog_230	92.0|97.0	55.067567567567565|53.34394904458599	1.1e-81|2.5e-102
LOC_1	LOC_1_52	47345	48311	1	321	5.07592	34.9089	33.8271	baseplate subunit [Escherichia phage vB_EcoM_G4498]	Homology	99.688	100.0	0.0	VOGS: VOG00068|PHROGS: phrog_4542	92.0|83.0	63.48773841961853|57.476635514018696	5.8e-57|8.4e-07
LOC_1	LOC_1_53	48339	48630	-1	96	4.66679	10.72	42.0615	Hypothetical protein	NO_HIT	NA	NA	NA	VOGS: VOG07159|PHROGS: phrog_1739	97.0|99.0	98.96907216494846|98.96907216494846	1.7e-37|1.4e-46
LOC_1	LOC_1_54	48690	50748	-1	685	6.10794	75.8167	37.9559	Alt-like RNA polymerase ADP-ribosyltransferase [Enterobacteria phage GiZh]	Homology	99.27	100.0	0.0	VOGS: VOG00443|PHROGS: phrog_802	92.0|97.0	99.4186046511628|99.70326409495549	2.3e-221|4.2e-258
LOC_1	LOC_1_55	50751	52845	-1	697	5.82363	77.9259	38.2484	ADP-ribosyltransferase [Escherichia phage EC121]	Homology	99.57	100.0	0.0	VOGS: VOG00443|PHROGS: phrog_9935	96.0|68.0	99.56395348837209|51.65562913907284	7e-243|3.4e-09
LOC_1	LOC_1_56	52897	53086	-1	62	4.49502	7.18308	33.8548	siderophore-interacting protein [Enterobacteria phage T6]	Homology	88.71	100.0	3.69e-37	VOGS: VOG31933|PHROGS: phrog_1976	90.0|99.0	60.0|98.36065573770492	0.00038|1.3e-36
LOC_1	LOC_1_57	53082	54543	-1	486	5.98551	55.0878	33.8792	DNA ligase [Escherichia phage vB_vPM_PD112]	Homology	99.383	100.0	0.0	RVDB: FAM000962|VOGS: VOG00119|PHROGS: phrog_12420	74.0|90.0|62.0	56.39269406392694|65.39735099337747|53.383458646616546	4.9e-21|7.1e-110|0.00044
LOC_1	LOC_1_58	54539	54809	-1	89	7.8152	10.819	15.664	DUF3045 domain-containing protein [Shigella phage Sf22]	Homology	100.0	100.0	2.00e-63	VOGS: VOG07171|PHROGS: phrog_2054	98.0|99.0	97.67441860465115|98.86363636363636	9.7e-41|1.9e-49
LOC_1	LOC_1_59	54808	55663	-1	284	6.20707	33.0421	42.6	haloacid dehalogenase-like hydrolase domain-containing protein [Escherichia phage teqhad]	Homology	97.535	100.0	0.0	RVDB: FAM011762|VOGS: VOG03609|PHROGS: phrog_420	74.0|75.0|95.0	60.42780748663101|66.27218934911244|94.00749063670412	6.8e-09|6.5e-08|2.7e-93
LOC_1	LOC_1_60	55659	56118	-1	152	8.97382	17.1173	49.9513	prohead core protein [Enterobacteria phage T6]	Homology	98.684	100.0	7.51e-110	NA	NA	NA	NA
LOC_1	LOC_1_61	56110	56317	-1	68	4.63041	8.03602	28.1279	putative baseplate hub [Escherichia phage teqhad]	Homology	97.059	100.0	7.73e-44	VOGS: VOG07161|PHROGS: phrog_2042	95.0|98.0	97.36842105263158|94.44444444444444	1.4e-26|9.1e-37
LOC_1	LOC_1_62	56313	56511	-1	65	5.17993	7.25146	10.68	Hypothetical protein	NO_HIT	NA	NA	NA	VOGS: VOG05927|PHROGS: phrog_1690	98.0|99.0	96.7741935483871|98.4126984126984	2.3e-32|7.3e-36
LOC_1	LOC_1_63	56510	56798	-1	95	6.7114	10.7542	21.5695	terminase large subunit [Enterobacteria phage T6]	Homology	93.684	100.0	2.69e-62	VOGS: VOG07160|PHROGS: phrog_7668	99.0|87.0	97.89473684210527|69.41176470588235	1.4e-38|4.9e-11
LOC_1	LOC_1_64	56838	57204	-1	121	6.40475	14.129	25.4736	putative baseplate hub subunit [Escherichia phage teqdroes]	Homology	100.0	100.0	6.20e-89	VOGS: VOG07162|PHROGS: phrog_1582	98.0|99.0	98.31932773109243|99.17355371900827	3.1e-54|1e-66
LOC_1	LOC_1_65	57271	57604	-1	110	6.11345	12.9489	19.7845	Hypothetical protein	NO_HIT	NA	NA	NA	VOGS: VOG07164|PHROGS: phrog_1507	97.0|99.0	98.33333333333333|97.36842105263158	4.9e-45|2.7e-53
LOC_1	LOC_1_66	57714	57891	-1	58	11.3628	6.51953	43.1241	putative 11.1 kDa protein [Escherichia phage vB_vPM_PD112]	Homology	100.0	100.0	7.01e-34	VOGS: VOG02200|PHROGS: phrog_37494	99.0|75.0	75.67567567567568|73.4375	3.4e-28|0.00065
LOC_1	LOC_1_67	58289	58538	-1	82	8.06263	9.32456	31.3451	rIII lysis inhibition accessory protein, rapid lysis phenotype [Escherichia phage T4]	Homology	100.0	100.0	7.76e-55	VOGS: VOG03554|PHROGS: phrog_1457	98.0|97.0	98.78048780487805|98.83720930232558	1.4e-44|3.3e-46
LOC_1	LOC_1_68	58685	59021	-1	111	5.29992	12.0789	55.5739	co-chaperone GroES family protein [Escherichia phage T4]	Homology	100.0	100.0	4.81e-76	VOGS: VOG03681|PHROGS: phrog_931	98.0|99.0	98.14814814814815|97.24770642201835	1.2e-48|2.5e-52
LOC_1	LOC_1_69	59077	59386	-1	102	9.34522	11.4833	14.0265	SH3 beta-barrel fold-containing protein [Shigella phage Sf21]	Homology	100.0	100.0	6.56e-70	VOGS: VOG00636|PHROGS: phrog_2267	96.0|73.0	88.79310344827587|76.78571428571429	2.4e-41|1.2e-06
LOC_1	LOC_1_70	59386	59623	-1	78	9.79141	9.39687	15.4564	Phage tail fibers [Yersinia phage fPS-2]	Homology	98.718	100.0	5.96e-52	VOGS: VOG07165|PHROGS: phrog_2010	99.0|99.0	97.43589743589743|97.43589743589743	4.8e-42|1.9e-43
LOC_1	LOC_1_71	59622	60204	-1	193	8.0371	21.2279	46.8036	dCMP deaminase [Shigella phage Sf21]	Homology	100.0	100.0	5.25e-144	RVDB: FAM002605|VOGS: VOG00521|PHROGS: phrog_18355	92.0|75.0|91.0	62.142857142857146|51.85185185185185|90.38461538461539	3.3e-31|0.00048|3.3e-15
LOC_1	LOC_1_72	60200	60539	-1	112	8.68842	12.8128	25.3518	Hypothetical protein	NO_HIT	NA	NA	NA	VOGS: VOG12333|PHROGS: phrog_30202	77.0|81.0	51.28205128205128|62.4	4.1e-08|0.00026
LOC_1	LOC_1_73	60535	60772	-1	78	5.30981	8.81207	24.5731	olfactory receptor-like protein [Shigella phage KNP5]	Homology	98.718	100.0	1.12e-50	VOGS: VOG01003|PHROGS: phrog_1504	99.0|99.0	97.40259740259741|98.7012987012987	4.6e-34|8.1e-42
LOC_1	LOC_1_74	60765	61293	-1	175	4.84606	20.378	36.8161	Hypothetical protein	NO_HIT	NA	NA	NA	VOGS: VOG13217|PHROGS: phrog_622	73.0|73.0	88.88888888888889|78.03030303030303	9.7e-05|2.7e-07
LOC_1	LOC_1_75	61355	61631	-1	91	4.89881	10.1306	18.0604	toxin [Enterobacteria phage T6]	Homology	100.0	100.0	5.16e-62	VOGS: VOG11806|PHROGS: phrog_1695	82.0|99.0	54.08163265306123|98.9247311827957	0.00064|1.3e-41
LOC_1	LOC_1_76	61633	61834	-1	66	4.35457	7.87385	23.7652	Hypothetical protein	NO_HIT	NA	NA	NA	VOGS: VOG07166|PHROGS: phrog_2360	99.0|99.0	98.48484848484848|98.48484848484848	5.8e-39|1.9e-43
LOC_1	LOC_1_77	61826	62024	-1	65	6.71981	7.55863	19.9292	signal-peptide domain-containing protein [Yersinia phage PYPS2T]	Homology	100.0	100.0	1.94e-43	VOGS: VOG02968|PHROGS: phrog_2430	98.0|99.0	96.875|98.46153846153847	2.4e-36|8.2e-40
LOC_1	LOC_1_78	62023	62932	-1	302	8.64181	34.7496	34.2629	AAA family ATPase [Shigella phage Sf22]	Homology	99.338	100.0	0.0	VOGS: VOG02288|PHROGS: phrog_505	82.0|98.0	95.95959595959596|99.66101694915255	2.1e-07|1.2e-127
LOC_1	LOC_1_79	62928	63249	-1	106	7.76849	12.0748	47.6094	Hypothetical protein	NO_HIT	NA	NA	NA	VOGS: VOG07167|PHROGS: phrog_2364	99.0|100.0	99.03846153846155|99.04761904761905	6.4e-53|4.9e-60
LOC_1	LOC_1_80	63249	63477	-1	75	8.02382	8.83301	35.4573	DNA metabolism protein [Yersinia phage PYPS2T]	Homology	100.0	98.67	1.34e-50	VOGS: VOG07168|PHROGS: phrog_2347	98.0|99.0	97.14285714285714|98.61111111111111	4.3e-37|9.4e-45
LOC_1	LOC_1_81	63473	63773	-1	99	8.75953	11.6295	26.3323	outer membrane lipoprotein Rz1 [Escherichia phage EC121]	Homology	100.0	100.0	9.95e-70	VOGS: VOG00403|PHROGS: phrog_812	95.0|97.0	73.84615384615385|94.11764705882352	2.3e-43|2.4e-45
LOC_1	LOC_1_82	63769	64123	-1	117	8.8915	13.1119	33.6068	spanin Rz [Escherichia phage vB_EcoM_F1]	Homology	100.0	100.0	3.59e-80	VOGS: VOG31129|PHROGS: phrog_7857	81.0|78.0	53.21100917431193|67.0	0.00036|0.00022
LOC_1	LOC_1_83	64113	64620	-1	168	6.42709	19.1639	41.2143	inhibitor of host transcription [Escherichia phage vB_EcoM_112]	Homology	100.0	100.0	5.38e-125	VOGS: VOG17361|PHROGS: phrog_17715	90.0|94.0	72.5|71.42857142857143	7.5e-32|3.6e-17
LOC_1	LOC_1_84	64681	65806	-1	374	4.97719	43.4488	32.6947	T4 RnlA family RNA ligase [Shigella phage Sf21]	Homology	100.0	100.0	0.0	VOGS: VOG33191|PHROGS: phrog_562	79.0|98.0	81.26520681265207|98.93899204244032	3.7e-37|2.1e-159
LOC_1	LOC_1_85	65858	66269	-1	136	9.21435	15.802	31.239	GIY-YIG nuclease family protein [Escherichia phage T4]	Homology	100.0	100.0	6.41e-98	VOGS: VOG27396|PHROGS: phrog_30357	97.0|97.0	73.13432835820896|95.58823529411765	1.5e-32|6.4e-39
LOC_1	LOC_1_86	66296	67475	-1	392	5.2121	45.6496	39.5403	ribonucleotide reductase class Ia beta subunit [Escherichia phage HP3]	Homology	99.235	100.0	0.0	RVDB: FAM003230|VOGS: VOG00242|PHROGS: phrog_8665	86.0|95.0|89.0	82.38636363636364|50.81240768094535|50.0	8e-16|5.6e-135|0.00071
LOC_1	LOC_1_87	67526	69791	-1	754	5.86586	86.0578	34.3876	ribonucleoside-diphosphate reductase subunit alpha [Escherichia phage T2]	Homology	100.0	100.0	0.0	RVDB: FAM000182|VOGS: VOG00061|PHROGS: phrog_84	80.0|95.0|98.0	68.16608996539793|75.44224765868887|75.38461538461539	8e-49|6e-263|0
LOC_1	LOC_1_88	69781	70108	-1	108	9.2237	12.4242	27.2306	DUF4326 domain-containing protein [Escherichia phage vB_EcoM_OE5505]	Homology	100.0	100.0	3.47e-78	RVDB: FAM001142	78.0	59.25925925925925	3.2e-11
LOC_1	LOC_1_89	70061	70325	-1	87	5.77981	9.94319	53.0414	putative prohead core scaffold protein [Escherichia phage teqskov]	Homology	95.402	100.0	1.73e-56	VOGS: VOG07170|PHROGS: phrog_2458	99.0|99.0	97.6470588235294|98.78048780487805	2.5e-48|2.6e-42
LOC_1	LOC_1_90	70348	71209	-1	286	6.06952	33.0394	42.6986	thymidylate synthase [Escherichia phage vB_EcoM_G9062]	Homology	100.0	100.0	0.0	RVDB: FAM000693|PHROGS: phrog_5682	92.0|90.0	65.4292343387471|88.03827751196172	1e-97|3.8e-81
LOC_1	LOC_1_91	71254	71602	-1	115	6.56697	13.6504	58.1287	putative glucose-1-phosphate adenylyltranseferase [Salmonella phage pSe_SNUABM_01]	Homology	99.13	100.0	3.29e-82	VOGS: VOG03139|PHROGS: phrog_1928	94.0|98.0	96.8|97.61904761904762	3.7e-28|5.7e-38
LOC_1	LOC_1_92	71622	72204	-1	193	5.80851	21.6315	38.2172	dihydrofolate reductase [Escherichia phage RB14]	Homology	100.0	100.0	6.67e-144	RVDB: FAM002669|PHROGS: phrog_316	69.0|94.0	66.12903225806451|75.5868544600939	6.7e-13|2.3e-58
LOC_1	LOC_1_93	72203	72449	-1	81	4.05276	9.67267	47.1123	Hypothetical protein	NO_HIT	NA	NA	NA	VOGS: VOG07169|PHROGS: phrog_3183	99.0|99.0	97.5609756097561|98.75	2.1e-36|3e-45
LOC_1	LOC_1_94	72460	72793	-1	110	6.81644	12.0198	27.4164	Hypothetical protein	NO_HIT	NA	NA	NA	VOGS: VOG08895|PHROGS: phrog_3566	99.0|99.0	99.0909090909091|99.0909090909091	8.7e-53|2.1e-57
LOC_1	LOC_1_95	72803	73046	-1	80	5.05676	9.35644	40.9687	DUF5417 domain-containing protein [Citrobacter phage vB_CroM_CrRp10]	Homology	97.5	100.0	9.96e-53	VOGS: VOG05730|PHROGS: phrog_1254	98.0|99.0	97.82608695652173|98.91304347826086	8.7e-35|9.2e-40
LOC_1	LOC_1_96	73184	73550	-1	121	5.82863	14.3733	35.8869	frd2 [Shigella phage CM8]	Homology	98.333	99.17	2.74e-83	PHROGS: phrog_622	94.0	96.96969696969697	7.2e-38
LOC_1	LOC_1_97	73595	73826	-1	76	4.05003	8.90683	58.4501	single stranded DNA-binding protein [Citrobacter phage vB_CroM_CrRp10]	Homology	100.0	100.0	3.06e-49	VOGS: VOG01506	98.0	98.66666666666667	3.2e-32
LOC_1	LOC_1_98	73971	74880	-1	302	4.82088	33.5351	26.4477	single-stranded DNA-binding protein [Escherichia phage vB_EcoM_G4498]	Homology	100.0	100.0	0.0	VOGS: VOG02168|PHROGS: phrog_224	91.0|91.0	80.46875|98.11320754716981	7.7e-119|1.3e-118
LOC_1	LOC_1_99	74979	75633	-1	217	9.37217	25.9969	40.0411	59 protein [Escherichia phage T4]	Homology	100.0	100.0	1.42e-157	VOGS: VOG01390|PHROGS: phrog_269	99.0|98.0	97.16981132075472|97.6303317535545	2.2e-85|2e-89
LOC_1	LOC_1_100	75629	75968	-1	112	4.47479	12.8305	41.4187	late promoter transcription accessory protein [Escherichia phage vB_EcoM_IME537]	Homology	100.0	100.0	2.17e-76	VOGS: VOG02014|PHROGS: phrog_254	94.0|97.0	97.5609756097561|96.42857142857143	2.6e-31|1.3e-34
LOC_1	LOC_1_101	75945	76215	-1	89	5.04011	10.3787	23.0022	double-stranded DNA binding protein [Escherichia phage T4]	Homology	100.0	100.0	1.19e-58	VOGS: VOG04130|PHROGS: phrog_639	83.0|99.0	50.0|92.63157894736842	0.00017|1.4e-42
LOC_1	LOC_1_102	76223	77141	-1	305	8.61228	35.5775	28.2538	Phage ribonuclease H [Yersinia phage fPS-65]	Homology	100.0	100.0	0.0	RVDB: FAM002604|VOGS: VOG34996|PHROGS: phrog_22471	82.0|82.0|80.0	85.07462686567165|54.741379310344826|53.41614906832298	2.8e-27|3.3e-51|0.00022
LOC_1	LOC_1_103	77245	81115	1	1289	5.55683	140.304	28.0068	tail fiber protein proximal subunit [Escherichia phage HP3]	Homology	99.147	100.0	0.0	VOGS: VOG02184|PHROGS: phrog_972	94.0|98.0	99.91850040749797|99.91974317817014	0|0
LOC_1	LOC_1_104	81123	82239	1	371	5.16777	40.1884	33.7688	hinge connector of long tail fiber proximal protein [Yersinia phage PYPS2T]	Homology	98.922	100.0	0.0	VOGS: VOG07181|PHROGS: phrog_19648	99.0|100.0	77.11340206185568|99.56896551724138	2.3e-139|2.5e-131
LOC_1	LOC_1_105	82301	82952	1	216	6.06997	22.6717	28.7167	tail fiber protein [Escherichia phage vB_EcoM_DalCa]	Homology	99.074	100.0	3.28e-155	NA	NA	NA	NA
LOC_1	LOC_1_106	82960	85927	1	988	7.98913	108.477	25.2951	long tail fiber, distal subunit [Escherichia phage vB_EcoM_DalCa]	Homology	96.862	100.0	0.0	VOGS: VOG02011|PHROGS: phrog_1980	80.0|62.0	58.3411875589067|54.78841870824054	6.1e-77|2.4e-17
LOC_1	LOC_1_107	85963	86746	1	260	8.74734	26.2988	46.0877	receptor-recognizing protein [Escherichia phage vB_EcoM_G4498]	Homology	99.231	100.0	0.0	VOGS: VOG01273|PHROGS: phrog_2056	98.0|97.0	99.63235294117648|99.625468164794	2.5e-103|2.7e-114
LOC_1	LOC_1_108	86776	87433	1	218	6.90562	25.1754	49.6867	putative holin [Escherichia phage vB_EcoM_G4498]	Homology	100.0	100.0	1.98e-163	VOGS: VOG05763|PHROGS: phrog_860	98.0|99.0	98.1651376146789|99.06976744186046	1.6e-105|5.8e-110
LOC_1	LOC_1_109	87433	87706	-1	90	5.4199	10.5899	21.9978	AsiA anti-sigma 70 protein [Escherichia phage T4]	Homology	100.0	100.0	5.52e-60	VOGS: VOG34977|PHROGS: phrog_31629	89.0|82.0	60.29411764705882|71.42857142857143	0.00069|0.00069
LOC_1	LOC_1_110	87718	87871	-1	50	4.43528	5.88932	32.626	anti-sigma factor [Escherichia phage EC121]	Homology	96.0	100.0	7.54e-28	VOGS: VOG12703|PHROGS: phrog_5245	80.0|84.0	52.72727272727272|52.83018867924528	2.9e-05|2.2e-06
LOC_1	LOC_1_111	87867	88146	-1	92	4.54606	10.8533	38.3186	inhibitor of MrcBC restriction nuclease [Shigella phage CM8]	Homology	100.0	100.0	9.54e-61	VOGS: VOG15235|PHROGS: phrog_8202	74.0|88.0	61.904761904761905|84.375	0.00037|1.1e-05
LOC_1	LOC_1_112	88229	88448	-1	72	8.50546	8.69485	37.2222	anti-restriction nuclease [Yersinia phage PYPS2T]	Homology	98.611	100.0	4.63e-48	VOGS: VOG07174|PHROGS: phrog_6212	98.0|99.0	97.22222222222221|97.67441860465115	1.2e-38|5.5e-37
LOC_1	LOC_1_113	88431	88728	-1	98	8.90619	11.3313	33.7337	Phage anti-restriction nuclease [Yersinia phage fPS-2]	Homology	98.98	100.0	1.72e-68	VOGS: VOG07175|PHROGS: phrog_1844	98.0|99.0	95.87628865979381|97.95918367346938	2.8e-43|3.2e-53
LOC_1	LOC_1_114	88727	89192	-1	154	4.77808	17.8659	38.3825	anti-restriction nuclease [Enterobacteria phage vB_EcoM_IME339]	Homology	90.909	100.0	2.52e-100	VOGS: VOG24898|PHROGS: phrog_839	97.0|98.0	80.0|61.6600790513834	9.9e-36|1.9e-75
LOC_1	LOC_1_115	89188	89518	-1	109	9.23853	12.7065	45.6468	Phage anti-restriction nuclease [Yersinia phage fPS-2]	Homology	100.0	100.0	2.04e-78	VOGS: VOG05876|PHROGS: phrog_33982	99.0|100.0	99.08256880733946|98.52941176470588	9.1e-49|8.3e-54
LOC_1	LOC_1_116	89528	90164	-1	211	7.77593	23.632	32.9796	putative activator of middle period transcription [Escherichia phage EC121]	Homology	99.526	100.0	1.21e-152	VOGS: VOG07176|PHROGS: phrog_6336	99.0|89.0	98.12206572769952|70.37037037037037	2.8e-90|7.9e-05
LOC_1	LOC_1_117	90291	90441	-1	49	9.50008	4.82391	40.0204	transcriptional regulator [Salmonella phage SG1]	Homology	100.0	100.0	6.56e-25	VOGS: VOG03062|PHROGS: phrog_3487	99.0|99.0	97.95918367346938|97.95918367346938	2.1e-29|1.3e-32
LOC_1	LOC_1_118	90437	91766	-1	442	8.44718	50.4799	32.4138	DNA topisomerase II medium subunit [Yersinia phage fPS-2]	Homology	100.0	100.0	0.0	RVDB: FAM015668|PHROGS: phrog_551	90.0|99.0	89.56158663883089|63.48074179743224	2e-62|4e-223
LOC_1	LOC_1_119	91903	92062	-1	52	4.53384	5.57267	33.4365	acridine resistance protein [Shigella phage Sf21]	Homology	100.0	100.0	1.60e-30	VOGS: VOG07177|PHROGS: phrog_2501	94.0|92.0	91.83673469387756|98.0	4.8e-22|2.5e-27
LOC_1	LOC_1_120	92149	92608	-1	152	10.0495	17.1795	39.8035	naphthalene 1,2-dioxygenase [Shigella phage Sf21]	Homology	100.0	100.0	4.76e-113	VOGS: VOG07178|PHROGS: phrog_1102	98.0|99.0	97.95918367346938|98.6013986013986	3.4e-60|1.1e-66
LOC_1	LOC_1_121	92668	92884	-1	71	4.28182	8.12095	23.4155	naphthalene 1,2-dioxygenase [Shigella phage Sf21]	Homology	100.0	100.0	3.66e-47	VOGS: VOG01417|PHROGS: phrog_2183	98.0|99.0	70.0|98.48484848484848	1.5e-25|1.3e-40
LOC_1	LOC_1_122	92892	93003	-1	36	5.27411	4.32604	48.4508	Ndd.2 hypothetical predicted outer membrane protein [Escherichia phage PP01]	Homology	100.0	100.0	2.64e-19	VOGS: VOG06005|PHROGS: phrog_4135	99.0|99.0	97.14285714285714|85.36585365853658	1.3e-22|1.2e-26
LOC_1	LOC_1_123	92999	93197	-1	65	9.39764	7.45788	42.9708	transmembrane region domain-containing protein [Shigella phage CM8]	Homology	100.0	100.0	1.51e-41	VOGS: VOG05729|PHROGS: phrog_2401	96.0|99.0	90.9090909090909|88.88888888888889	1.7e-21|2.3e-32
LOC_1	LOC_1_124	93204	93318	-1	37	9.52458	4.26639	13.5189	naphthalene 1,2-dioxygenase [Shigella phage Sf21]	Homology	100.0	100.0	1.15e-17	VOGS: VOG01902|PHROGS: phrog_3098	99.0|99.0	51.42857142857142|97.2972972972973	5.7e-20|2.7e-23
LOC_1	LOC_1_125	93383	93482	-1	32	6.49678	3.73542	32.1906	Ndd.5 hypothetical predicted outer membrane protein [Escherichia phage T2]	Homology	100.0	100.0	3.78e-16	VOGS: VOG08898|PHROGS: phrog_5011	100.0|100.0	96.875|96.875	8.9e-28|6.3e-28
LOC_1	LOC_1_126	93561	93825	-1	87	4.87277	10.2063	40.184	Hypothetical protein	NO_HIT	NA	NA	NA	VOGS: VOG01880|PHROGS: phrog_2390	99.0|100.0	98.85057471264368|98.85057471264368	9.8e-42|9.2e-49
LOC_1	LOC_1_127	93905	94382	-1	158	7.65828	18.1493	19.9171	DNA endonuclease IV [Shigella phage Sf23]	Homology	99.367	100.0	3.89e-117	VOGS: VOG07179|PHROGS: phrog_1360	99.0|99.0	77.45098039215686|78.81773399014779	5.5e-80|1.3e-89
LOC_1	LOC_1_128	94395	94725	-1	109	4.53163	12.5268	32.9229	endonuclease IV [Escherichia phage teqdroes]	Homology	93.578	100.0	1.13e-70	VOGS: VOG08776|PHROGS: phrog_2237	96.0|99.0	99.04761904761905|99.05660377358491	6.1e-41|1.2e-45
LOC_1	LOC_1_129	94760	94955	-1	64	6.19769	7.49571	41.8922	endonuclease [Phage NBEco003]	Homology	96.875	100.0	4.41e-38	VOGS: VOG30067|PHROGS: phrog_9385	85.0|82.0	79.16666666666666|55.670103092783506	0.00089|0.00081
LOC_1	LOC_1_130	94983	95922	-1	312	5.68239	35.5316	42.9754	helix-turn-helix domain-containing protein [Escherichia phage vB_EcoM_G4498]	Homology	100.0	100.0	0.0	VOGS: VOG00720|PHROGS: phrog_36818	93.0|97.0	51.75292153589316|90.1840490797546	2.1e-131|5.3e-69
LOC_1	LOC_1_131	95933	98111	-1	725	5.67119	82.7992	35.6996	rIIA protein [Shigella phage Sf24]	Homology	99.862	100.0	0.0	VOGS: VOG26309|PHROGS: phrog_612	87.0|96.0	63.366336633663366|99.72413793103449	0.00021|1.4e-253
LOC_1	LOC_1_132	98121	98325	-1	67	6.57897	8.14222	14.9507	rIIA lysis inhibitor [Escherichia phage EC121]	Homology	100.0	100.0	6.27e-43	VOGS: VOG07117|PHROGS: phrog_1683	98.0|99.0	98.50746268656717|98.50746268656717	1.7e-35|2.3e-40
LOC_1	LOC_1_133	98379	100197	-1	605	7.59672	68.3177	32.1552	DNA topoisomerase II [Escherichia phage vB_EcoM_G4498]	Homology	100.0	100.0	0.0	RVDB: FAM000686|VOGS: VOG00283|PHROGS: phrog_7559	90.0|95.0|71.0	54.929577464788736|98.23269513991163|70.0	4e-114|4.8e-193|7.4e-05
LOC_1	LOC_1_134	100266	100527	-1	86	7.71239	9.32045	25.5791	XRE family transcriptional regulator [Enterobacteria phage T6]	Homology	95.349	100.0	3.43e-57	VOGS: VOG02159|PHROGS: phrog_902	98.0|99.0	52.760736196319016|80.50847457627118	3.5e-49|6.1e-39
LOC_1	LOC_1_135	100531	100903	-1	123	5.25462	14.1019	43.0764	Hypothetical protein	NO_HIT	NA	NA	NA	VOGS: VOG05760|PHROGS: phrog_622	84.0|93.0	52.90697674418605|96.21212121212122	6.9e-11|8.1e-32
LOC_1	LOC_1_136	100905	101082	-1	58	8.38935	6.78967	69.9071	zinc ribbon domain-containing protein [Shigella phage Sf21]	Homology	100.0	100.0	1.46e-38	VOGS: VOG00521|PHROGS: phrog_13665	96.0|91.0	67.90123456790124|55.072463768115945	1.4e-17|2.1e-11
LOC_1	LOC_1_137	101084	101504	-1	139	4.67662	16.4292	43.5058	goF mRNA metabolism modulator [Shigella phage Sf21]	Homology	100.0	100.0	5.62e-101	VOGS: VOG05760|PHROGS: phrog_8464	77.0|80.0	73.83720930232558|89.56521739130436	1.7e-15|1.7e-07
LOC_1	LOC_1_138	101503	101719	-1	71	4.99537	8.44945	21.6606	cef modifier of suppressor tRNAs [Shigella phage Sf21]	Homology	100.0	100.0	9.28e-48	VOGS: VOG07111|PHROGS: phrog_1354	96.0|98.0	97.1830985915493|98.59154929577466	5.9e-36|1.1e-40
LOC_1	LOC_1_139	101891	102383	-1	163	9.42529	18.4842	39.1209	modifier of transcription [Shigella phage Sf21]	Homology	100.0	100.0	2.68e-119	VOGS: VOG07112|PHROGS: phrog_1671	84.0|99.0	71.11111111111111|99.3975903614458	8.9e-36|2.6e-77
LOC_1	LOC_1_140	102456	102960	-1	167	4.95371	18.9547	53.303	Transcriptional regulator [Yersinia phage fPS-65]	Homology	100.0	100.0	1.75e-122	VOGS: VOG07112|PHROGS: phrog_2333	75.0|98.0	70.0|79.52380952380952	8.6e-35|3.6e-84
LOC_1	LOC_1_141	102970	103471	-1	166	6.05554	19.7664	43.7681	transcriptional regulator [Citrobacter phage PhiZZ23]	Homology	98.795	100.0	4.80e-123	VOGS: VOG00420|PHROGS: phrog_1106	92.0|98.0	79.51807228915662|57.70925110132159	1.4e-46|6.6e-58
LOC_1	LOC_1_142	103534	104218	-1	227	4.88289	25.9974	45.9529	3'-5' exoribonuclease [Escherichia phage vB_EcoM_OE5505]	Homology	100.0	100.0	1.14e-170	PHROGS: phrog_14078	72.0	50.378787878787875	9.5e-12
LOC_1	LOC_1_143	104217	104460	-1	80	6.24538	9.35186	35.2025	Phage exonuclease [Yersinia phage fPS-90]	Homology	100.0	100.0	1.18e-53	VOGS: VOG08416|PHROGS: phrog_5263	80.0|76.0	53.40909090909091|84.4155844155844	4e-05|0.00034
LOC_1	LOC_1_144	104452	104698	-1	81	4.68992	9.54492	47.5014	dextranase [Escherichia phage vB_EcoM_OE5505]	Homology	100.0	100.0	2.21e-52	VOGS: VOG03126|PHROGS: phrog_5263	95.0|73.0	91.25|85.71428571428571	4.1e-25|1.8e-09
LOC_1	LOC_1_145	104684	104945	-1	86	7.85413	9.82127	29.2384	Hypothetical protein	NO_HIT	NA	NA	NA	VOGS: VOG23524|PHROGS: phrog_5263	84.0|90.0	54.91803278688525|94.8051948051948	0.00096|1.1e-08
LOC_1	LOC_1_146	104951	106271	-1	439	7.60514	49.9198	26.4392	AAA family ATPase [Escherichia phage ECO4]	Homology	100.0	100.0	0.0	RVDB: FAM001082|PHROGS: phrog_25471	72.0|73.0	57.78301886792453|95.06172839506173	6.5e-18|1.3e-08
LOC_1	LOC_1_147	106267	106579	-1	103	9.69058	12.154	18.2457	general stress protein [Enterobacteria phage T6]	Homology	98.058	100.0	2.96e-70	VOGS: VOG01344|PHROGS: phrog_1079	95.0|98.0	99.01960784313727|97.97979797979798	1.3e-27|4.9e-36
LOC_1	LOC_1_148	106580	107327	-1	248	9.9333	29.0044	29.3935	anti-sigma factor [Shigella phage Sf23]	Homology	99.597	100.0	1.42e-180	VOGS: VOG27868|PHROGS: phrog_35769	90.0|79.0	96.76113360323887|67.08860759493672	3.7e-44|0.00014
LOC_1	LOC_1_149	107443	108046	-1	200	5.85774	23.3394	25.736	NAD-protein ADP-ribosyltransferase [Yersinia phage vB_YepM_ZN18]	Homology	100.0	100.0	2.80e-150	VOGS: VOG02213|PHROGS: phrog_26695	94.0|85.0	95.36082474226805|95.19999999999999	1.1e-49|2.9e-12
LOC_1	LOC_1_150	108042	108666	-1	207	5.47976	24.2904	30.7966	ModB [Shigella phage Sf21]	Homology	100.0	100.0	4.77e-154	VOGS: VOG02213|PHROGS: phrog_26695	96.0|86.0	97.42268041237114|94.39999999999999	9.7e-66|7.6e-18
LOC_1	LOC_1_151	108733	108916	-1	60	4.2684	7.02369	43.0783	molybdenum ABC transporter [Escherichia phage EC121]	Homology	100.0	100.0	3.48e-39	VOGS: VOG07115|PHROGS: phrog_1647	97.0|99.0	98.38709677419355|98.38709677419355	2.5e-28|1.6e-33
LOC_1	LOC_1_152	108924	109407	-1	160	6.91648	18.5873	54.8394	Mrh transcription modulator under heat shock [Shigella phage SHFML-26]	Homology	100.0	100.0	2.89e-116	VOGS: VOG02217|PHROGS: phrog_35901	94.0|82.0	95.03105590062113|56.00000000000001	1.3e-42|0.00097
LOC_1	LOC_1_153	109560	109764	-1	67	6.57965	8.08526	30.4761	transcription modulator [Shigella phage Sf21]	Homology	98.507	100.0	8.29e-42	VOGS: VOG01903|PHROGS: phrog_2441	99.0|99.0	95.65217391304348|98.50746268656717	9.5e-32|3.7e-42
LOC_1	LOC_1_154	109738	110224	-1	161	4.46359	18.2606	49.9504	transcription modulator [Shigella phage Sf21]	Homology	100.0	100.0	1.62e-115	VOGS: VOG02217|PHROGS: phrog_1234	94.0|99.0	98.13664596273291|98.7878787878788	3.6e-54|5e-64
LOC_1	LOC_1_155	110232	110574	-1	113	4.05003	12.6486	54.5823	prohead assembly scaffold protein [Enterobacteria phage T6]	Homology	88.298	83.19	2.14e-55	VOGS: VOG05874|PHROGS: phrog_2031	75.0|93.0	98.4|98.91304347826086	4e-26|1.9e-35
LOC_1	LOC_1_156	110573	110780	-1	68	5.58025	8.22936	45.1868	Hypothetical protein	NO_HIT	NA	NA	NA	VOGS: VOG03006|PHROGS: phrog_1873	98.0|99.0	88.1578947368421|95.65217391304348	1.5e-27|8.2e-39
LOC_1	LOC_1_157	110878	111115	-1	78	5.44992	8.5314	35.3256	small outer capsid protein [Escherichia phage teqskov]	Homology	97.436	100.0	4.68e-52	VOGS: VOG05929|PHROGS: phrog_1715	97.0|98.0	92.5|96.25	7.9e-37|5.1e-42
LOC_1	LOC_1_158	111154	111328	-1	57	5.24649	6.91285	54.6614	Hypothetical protein	NO_HIT	NA	NA	NA	VOGS: VOG05923|PHROGS: phrog_9053	98.0|99.0	86.4406779661017|86.4406779661017	1.8e-27|2.2e-28
LOC_1	LOC_1_159	111324	111525	-1	66	9.30055	7.89811	36.7273	virion structural protein [Shigella phage SHFML-26]	Homology	100.0	100.0	8.26e-42	VOGS: VOG17839|PHROGS: phrog_5782	76.0|99.0	53.125|98.52941176470588	0.00029|8.4e-41
LOC_1	LOC_1_160	111524	112043	-1	172	4.62052	20.0693	31.1884	dCTP pyrophosphatase [Shigella phage Sf22]	Homology	100.0	100.0	1.99e-127	VOGS: VOG13995|PHROGS: phrog_18650	84.0|72.0	72.82608695652173|61.53846153846154	0.00027|3.3e-14
LOC_1	LOC_1_161	112114	112315	1	66	9.52283	7.10663	25.3167	putative head morphogenesis protein [Enterobacteria phage T6]	Homology	91.803	92.42	7.78e-35	VOGS: VOG07121|PHROGS: phrog_2024	97.0|98.0	96.92307692307692|98.46153846153847	6.1e-25|1.1e-32
LOC_1	LOC_1_162	112311	113340	-1	342	9.38481	39.7356	32.1155	DNA primase subunit [Shigella phage Sf22]	Homology	99.415	100.0	0.0	RVDB: FAM005984|VOGS: VOG00522|PHROGS: phrog_6504	75.0|86.0|89.0	58.94736842105262|55.55555555555556|59.01639344262295	0.00082|0.00066|8.5e-05
LOC_1	LOC_1_163	113342	113507	-1	54	5.46492	5.90051	46.9	major capsid protein [Yersinia phage PYPS2T]	Homology	100.0	100.0	1.39e-31	PHROGS: phrog_1823	98.0	98.14814814814815	4.8e-36
LOC_1	LOC_1_164	113508	114135	-1	208	5.87024	24.2452	45.626	putative major capsid protein [Salmonella phage pSe_SNUABM_01]	Homology	98.077	100.0	1.18e-152	VOGS: VOG02214|PHROGS: phrog_4122	98.0|71.0	99.48979591836735|73.72881355932203	5.5e-86|1.2e-09
LOC_1	LOC_1_165	114134	114428	-1	97	4.68134	10.9605	37.6227	spackle periplasmic protein [Escherichia phage vB_EcoM-fFiEco06]	Homology	98.969	100.0	1.69e-67	VOGS: VOG02004|PHROGS: phrog_1586	98.0|99.0	98.98989898989899|98.95833333333334	1.1e-36|9.3e-48
LOC_1	LOC_1_166	114488	114746	-1	85	9.82596	10.1449	41.4353	DNA polymerase [Escherichia phage HP3]	Homology	98.824	100.0	1.21e-57	VOGS: VOG05957|PHROGS: phrog_3272	93.0|81.0	82.75862068965517|67.79661016949152	5.8e-31|4.1e-10
LOC_1	LOC_1_167	114747	114930	-1	60	5.2416	7.02719	9.075	Dmd discriminator of mRNA degradation [Escherichia phage T4]	Homology	100.0	100.0	2.69e-38	VOGS: VOG34543|PHROGS: phrog_2102	71.0|99.0	50.70422535211267|93.65079365079364	0.00088|2.1e-41
LOC_1	LOC_1_168	114988	116416	-1	475	5.44429	53.5704	43.7924	DnaB-like replicative helicase [Shigella phage SHFML-26]	Homology	100.0	100.0	0.0	VOGS: VOG05172|PHROGS: phrog_243	71.0|86.0	55.02392344497608|84.98168498168498	1.5e-07|7.4e-15
LOC_1	LOC_1_169	116425	116770	-1	114	4.89039	13.3502	41.4333	head vertex assembly chaperone [Shigella phage Sf23]	Homology	99.123	100.0	1.07e-77	VOGS: VOG04061|PHROGS: phrog_999	94.0|95.0	94.39252336448598|93.45794392523365	2.4e-41|3.6e-45
LOC_1	LOC_1_170	116762	117944	-1	393	5.37023	44.085	31.3664	putative UvsX recA-like recombination protein [Escherichia phage EC121]	Homology	100.0	100.0	0.0	VOGS: VOG00963|PHROGS: phrog_97	87.0|90.0	76.80851063829788|66.600790513834	2.2e-45|7e-112
LOC_1	LOC_1_171	118021	118864	-1	280	7.08227	32.4255	35.9586	beta-glucosyl-HMC-alpha-glucosyltransferase [Escherichia phage HY01]	Homology	99.643	100.0	0.0	VOGS: VOG00431|PHROGS: phrog_842	94.0|95.0	73.68421052631578|98.14814814814815	1.5e-88|7.1e-91
LOC_1	LOC_1_172	118860	119601	-1	246	5.43201	28.5279	30.1541	thymidylate synthase [Shigella phage SHFML-26]	Homology	99.593	100.0	0.0	PHROGS: phrog_5682	79.0	61.72248803827751	6.9e-11
LOC_1	LOC_1_173	119754	120006	-1	83	9.39744	9.37217	14.4892	superinfection immunity protein [Shigella phage Sf21]	Homology	100.0	100.0	4.80e-53	VOGS: VOG22086|PHROGS: phrog_15593	84.0|85.0	66.21621621621621|53.65853658536586	4.1e-10|2.2e-05
LOC_1	LOC_1_174	120013	120394	-1	126	7.54659	14.232	26.2874	Phage immunity [Yersinia phage fPS-90]	Homology	100.0	100.0	1.09e-90	VOGS: VOG00384|PHROGS: phrog_1754	94.0|98.0	98.10126582278481|98.64864864864865	1.4e-29|3.5e-46
LOC_1	LOC_1_175	120404	120641	-1	78	5.33709	8.08838	15.1077	Hypothetical protein	NO_HIT	NA	NA	NA	VOGS: VOG06049|PHROGS: phrog_4189	97.0|99.0	98.50746268656717|98.59154929577466	3.9e-24|2.7e-32
LOC_1	LOC_1_176	120824	123521	-1	898	5.95749	103.563	44.5722	DNA polymerase [Shigella phage Sf21]	Homology	100.0	100.0	0.0	RVDB: FAM004249|VOGS: VOG28426|PHROGS: phrog_869	72.0|79.0|92.0	75.14124293785311|74.82993197278913|52.72727272727272	9.2e-10|0.00083|0.00052
LOC_1	LOC_1_177	123599	123968	-1	122	8.96699	14.619	48.4533	translational repressor RegA [Escherichia phage T4]	Homology	100.0	100.0	6.70e-88	VOGS: VOG02107|PHROGS: phrog_33376	99.0|81.0	54.26008968609865|67.3913043478261	2.8e-70|2.7e-07
LOC_1	LOC_1_178	123969	124533	-1	187	7.66846	21.3634	24.6567	DNA polymerase clamp loader subunit A [Shigella phage Sf24]	Homology	100.0	100.0	1.16e-137	VOGS: VOG33049|PHROGS: phrog_225	77.0|97.0	72.0|99.375	0.00074|7.9e-61
LOC_1	LOC_1_179	124534	125494	-1	319	6.71566	35.8139	40.6304	AAA family ATPase [Escherichia phage T4]	Homology	99.687	100.0	0.0	RVDB: FAM002712|VOGS: VOG03733|PHROGS: phrog_5846	77.0|73.0|89.0	66.53846153846153|57.7639751552795|51.31578947368421	1.8e-09|3.7e-12|3.1e-26
LOC_1	LOC_1_180	125545	126232	-1	228	4.88613	24.8861	30.8522	sliding clamp [Shigella phage Sf23]	Homology	100.0	100.0	3.68e-168	VOGS: VOG03603|PHROGS: phrog_23936	99.0|84.0	99.55156950672645|72.97297297297297	7.2e-86|0.00027
LOC_1	LOC_1_181	126287	126677	-1	129	6.8323	14.7245	31.0488	RNA polymerase-binding protein RpbA [Shigella phage Sf21]	Homology	100.0	100.0	3.33e-94	VOGS: VOG03443|PHROGS: phrog_7151	96.0|74.0	96.63865546218487|58.51063829787234	1.2e-43|4.7e-05
LOC_1	LOC_1_182	126686	126875	-1	62	5.58821	7.4773	47.9968	Hypothetical protein	NO_HIT	NA	NA	NA	VOGS: VOG07123|PHROGS: phrog_1045	98.0|98.0	93.54838709677419|98.38709677419355	1.2e-31|7.1e-35
LOC_1	LOC_1_183	126930	128571	-1	546	6.5614	61.8591	33.404	AAA family ATPase [Salmonella phage pSe_SNUABM_01]	Homology	99.634	100.0	0.0	VOGS: VOG00038|PHROGS: phrog_77	85.0|96.0	54.39252336448598|66.70113753877973	8.2e-156|4.1e-197
LOC_1	LOC_1_184	128609	128816	-1	68	4.24226	8.18512	56.4162	DUF5487 family protein [Escherichia phage T4]	Homology	100.0	100.0	1.62e-44	VOGS: VOG07139|PHROGS: phrog_2327	98.0|99.0	94.28571428571428|98.52941176470588	4e-36|8.6e-42
LOC_1	LOC_1_185	128796	129060	-1	87	4.29785	10.2686	44.7379	hemolysin [Enterobacteria phage T6]	Homology	100.0	100.0	1.18e-59	VOGS: VOG07124|PHROGS: phrog_2192	99.0|99.0	97.67441860465115|98.83720930232558	4.5e-45|6.9e-51
LOC_1	LOC_1_186	129056	130076	-1	339	5.08507	39.1657	26.434	metallophosphoesterase [Escherichia phage vB_EcoM_OE5505]	Homology	100.0	100.0	0.0	RVDB: FAM001022|VOGS: VOG00422|PHROGS: phrog_34949	73.0|95.0|92.0	90.46242774566474|50.658857979502194|51.028806584362144	7e-20|1.1e-126|3e-09
LOC_1	LOC_1_187	130252	131455	-1	400	6.21082	46.8458	34.163	a-gt alpha glucosyl transferase [Yersinia phage fPS-65]	Homology	99.5	100.0	0.0	VOGS: VOG23604|PHROGS: phrog_2888	88.0|100.0	55.0561797752809|96.67458432304038	3.6e-06|4.3e-224
LOC_1	LOC_1_188	131698	131902	-1	67	9.41666	7.91213	15.8433	head assembly cochaperone with GroES [Enterobacteria phage T6]	Homology	100.0	100.0	2.70e-45	VOGS: VOG05942|PHROGS: phrog_1648	99.0|99.0	98.50746268656717|98.50746268656717	3.2e-32|4.1e-39
LOC_1	LOC_1_189	131870	132188	-1	105	8.77623	12.444	46.7505	a-gt.4 family protein [Escherichia phage T4]	Homology	100.0	100.0	4.41e-71	VOGS: VOG08080|PHROGS: phrog_951	86.0|96.0	63.49206349206349|90.74074074074075	0.00091|1.2e-41
LOC_1	LOC_1_190	132189	132408	-1	72	4.22191	8.54762	30.4571	Hypothetical protein	NO_HIT	NA	NA	NA	VOGS: VOG00947|PHROGS: phrog_22589	99.0|99.0	92.10526315789474|97.87234042553192	5.1e-30|2.8e-39
LOC_1	LOC_1_191	132391	132949	-1	185	5.45969	21.5359	40.4984	RNA polymerase sigma factor [Escherichia phage T4]	Homology	100.0	100.0	2.11e-138	VOGS: VOG02133|PHROGS: phrog_34068	92.0|99.0	60.063897763578275|99.1304347826087	1.6e-74|5.7e-62
LOC_1	LOC_1_192	133027	133297	-1	89	5.63538	10.7642	43.3518	Hypothetical protein	NO_HIT	NA	NA	NA	VOGS: VOG07128|PHROGS: phrog_1822	99.0|100.0	98.87640449438202|98.87640449438202	2.7e-40|1e-43
LOC_1	LOC_1_193	133293	133509	-1	71	4.05003	8.01581	17.7507	recombination endonuclease VII [Escherichia phage HP3]	Homology	94.366	100.0	2.84e-42	VOGS: VOG05312|PHROGS: phrog_1662	97.0|98.0	97.2972972972973|97.22222222222221	4.3e-30|3.2e-36
LOC_1	LOC_1_194	133511	133838	-1	108	9.6969	12.7006	24.1204	nuclease [Enterobacteria phage T6]	Homology	98.148	100.0	6.78e-74	VOGS: VOG07127|PHROGS: phrog_4822	97.0|91.0	96.49122807017544|91.58878504672897	1.9e-49|1.6e-22
LOC_1	LOC_1_195	133891	134092	-1	66	6.55316	7.79882	45.7697	prohead assembly scaffold protein [Enterobacteria phage T6]	Homology	87.879	100.0	5.89e-39	VOGS: VOG07129|PHROGS: phrog_2084	99.0|99.0	97.01492537313433|98.48484848484848	2.2e-40|1.2e-41
LOC_1	LOC_1_196	134092	134224	-1	43	9.60161	5.14492	6.34651	55.4 gene product [Enterobacteria phage IME08] [Escherichia phage slur02]	Homology	100.0	100.0	2.65e-25	VOGS: VOG05674|PHROGS: phrog_24953	97.0|99.0	85.1063829787234|56.75675675675676	3.1e-26|1.8e-33
LOC_1	LOC_1_197	134231	134525	-1	97	9.7087	11.7652	42.7887	Hypothetical protein	NO_HIT	NA	NA	NA	VOGS: VOG07130|PHROGS: phrog_1774	100.0|100.0	98.96907216494846|98.96907216494846	3.7e-43|6.1e-50
LOC_1	LOC_1_198	134517	134694	-1	58	7.90681	6.77485	22.5052	chaperone for long tail fiber formation [Enterobacteria phage T6]	Homology	70.69	100.0	2.28e-23	VOGS: VOG07131|PHROGS: phrog_2283	99.0|99.0	94.82758620689656|95.0	7e-35|5.2e-36
LOC_1	LOC_1_199	134852	135176	-1	107	8.90568	12.309	46.7964	glutaredoxin [Shigella phage Sf21]	Homology	100.0	100.0	2.44e-75	RVDB: FAM009130|VOGS: VOG00053|PHROGS: phrog_22	92.0|73.0|87.0	59.04761904761905|86.20689655172413|56.17283950617284	4.9e-06|6.2e-10|3.5e-18
LOC_1	LOC_1_200	135147	135459	-1	103	4.06322	12.0721	37.6749	glutaredoxin [Yersinia phage PYPS2T]	Homology	100.0	100.0	1.34e-72	VOGS: VOG00556|PHROGS: phrog_4551	86.0|85.0	67.5925925925926|50.0	2.7e-21|2.5e-07
LOC_1	LOC_1_201	135461	135677	-1	71	9.52187	8.03851	23.9507	glutaredoxin [Yersinia phage PYPS2T]	Homology	100.0	100.0	1.86e-44	VOGS: VOG01865|PHROGS: phrog_1930	98.0|99.0	97.1830985915493|97.1830985915493	6.2e-29|1.8e-38
LOC_1	LOC_1_202	135792	136263	-1	156	5.91384	18.1655	33.3616	anaerobic ribonucleotide reductase small subunit [Enterobacteria phage ATK47]	Homology	99.359	100.0	4.19e-114	VOGS: VOG00973|PHROGS: phrog_626	99.0|98.0	98.125|97.5609756097561	2.4e-69|5.4e-74
LOC_1	LOC_1_203	136259	138077	-1	605	6.58647	68.023	36.7491	anaerobic ribonucleoside-triphosphate reductase [Escherichia phage MLF4]	Homology	100.0	100.0	0.0	VOGS: VOG02337|PHROGS: phrog_487	87.0|99.0	56.55172413793104|84.67966573816156	0.00044|0
LOC_1	LOC_1_204	138073	138547	-1	157	8.79795	18.1435	19.3077	recombination endonuclease VII [Escherichia phage T4]	Homology	100.0	100.0	3.62e-115	VOGS: VOG05170|PHROGS: phrog_423	85.0|99.0	60.86956521739131|97.48427672955975	7.7e-16|3.7e-63
LOC_1	LOC_1_205	138588	139074	-1	161	4.47894	18.7618	30.0324	peptidase [Citrobacter phage vB_CroM_CrRp10]	Homology	100.0	100.0	4.51e-118	VOGS: VOG14457|PHROGS: phrog_9092	73.0|86.0	52.5|75.43859649122807	0.00028|4.1e-09
LOC_1	LOC_1_206	139197	139518	-1	106	4.47717	12.5166	51.5717	nucleotide reductase subunit C [Escherichia phage EC121]	Homology	100.0	100.0	1.72e-75	VOGS: VOG02816|PHROGS: phrog_35118	93.0|80.0	90.47619047619048|60.36036036036037	2e-39|3.3e-11
LOC_1	LOC_1_207	139528	139723	-1	64	4.19974	7.39928	94.3328	antitoxin from a toxin-antitoxin system [Escherichia phage slur02]	Homology	93.75	100.0	9.41e-38	PHROGS: phrog_6250	95.0	81.48148148148148	6.9e-30
LOC_1	LOC_1_208	139701	139917	-1	71	7.79173	8.08619	-4.64789	baseplate wedge subunit and tail pin [Enterobacteria phage T6]	Homology	100.0	100.0	1.90e-46	VOGS: VOG01860|PHROGS: phrog_2251	97.0|80.0	52.77777777777778|89.1891891891892	8.7e-16|2.2e-06
LOC_1	LOC_1_209	139913	140177	-1	87	6.71106	10.0495	53.6448	NrdC thioredoxin [Escherichia phage T4]	Homology	100.0	100.0	4.28e-61	RVDB: FAM012218|VOGS: VOG00053	75.0|83.0	75.86206896551724|88.50574712643679	5.4e-11|9e-17
LOC_1	LOC_1_210	140178	140421	-1	80	7.90958	9.41359	36.0562	thioredoxin [Escherichia phage ECO4]	Homology	100.0	100.0	3.69e-54	VOGS: VOG07134|PHROGS: phrog_2052	91.0|98.0	76.53061224489795|94.56521739130434	3.9e-28|3.9e-38
LOC_1	LOC_1_211	140423	140813	-1	129	5.95413	14.8781	51.0054	thioredoxin [Escherichia phage ECO4]	Homology	100.0	100.0	8.18e-94	VOGS: VOG11103|PHROGS: phrog_6504	73.0|93.0	52.94117647058824|59.01639344262295	0.00047|0.00036
LOC_1	LOC_1_212	140809	141739	-1	309	9.25439	35.9549	33.0214	thioredoxin [Yersinia phage PYPS2T]	Homology	100.0	100.0	0.0	VOGS: VOG29575|PHROGS: phrog_1435	91.0|97.0	50.76923076923077|99.7005988023952	0.00039|5.3e-118
LOC_1	LOC_1_213	141791	142793	-1	333	5.91094	39.0941	45.2712	thioredoxin [Yersinia phage PYPS2T]	Homology	96.697	100.0	0.0	VOGS: VOG24510|PHROGS: phrog_32237	88.0|88.0	70.6896551724138|70.6896551724138	0.00094|0.00094
LOC_1	LOC_1_214	142850	143870	-1	339	9.19778	39.745	36.2378	thioredoxin [Yersinia phage PYPS2T]	Homology	99.705	100.0	0.0	VOGS: VOG00346|PHROGS: phrog_2351	90.0|99.0	99.70238095238095|99.69604863221885	2.4e-73|1.2e-173
LOC_1	LOC_1_215	143878	144769	-1	296	9.15556	33.9016	39.8625	thioredoxin [Enterobacteria phage vB_EcoM_IME340]	Homology	98.649	100.0	0.0	VOGS: VOG07136|PHROGS: phrog_2257	98.0|99.0	99.65870307167235|99.66996699669967	3.2e-139|6.3e-154
LOC_1	LOC_1_216	144776	145184	-1	135	5.34726	15.4579	57.7489	Thioredoxin [Escherichia phage HP3]	Homology	98.519	100.0	3.58e-95	VOGS: VOG07204|PHROGS: phrog_2547	78.0|98.0	70.12987012987013|96.35036496350365	0.00064|6.6e-70
LOC_1	LOC_1_217	145239	145767	-1	175	6.65126	20.7723	39.0229	thioredoxin [Escherichia phage EC121]	Homology	100.0	100.0	2.28e-125	VOGS: VOG22724|PHROGS: phrog_6440	84.0|86.0	58.97435897435898|50.53763440860215	0.00018|3e-05
LOC_1	LOC_1_218	145827	146130	-1	100	9.75009	11.9787	19.521	Thioredoxin, phage-associated [Yersinia phage fPS-90]	Homology	99.0	100.0	4.40e-70	VOGS: VOG12694|PHROGS: phrog_22225	78.0|78.0	89.47368421052632|89.47368421052632	8.5e-05|8.5e-05
LOC_1	LOC_1_219	146231	147200	-1	322	5.01197	36.4482	26.7084	thioredoxin [Escherichia phage ECO4]	Homology	100.0	100.0	0.0	VOGS: VOG00995|PHROGS: phrog_1250	99.0|99.0	98.77675840978594|99.69418960244649	4.3e-161|8.8e-169
LOC_1	LOC_1_220	147324	147522	-1	65	4.26829	7.65572	65.1354	RNA polymerase ADP-ribosylase [Escherichia phage UFV-AREG1]	Homology	95.312	98.46	4.32e-38	NA	NA	NA	NA
LOC_1	LOC_1_221	147518	147809	-1	96	9.55965	11.4534	61.9573	RNA polymerase ADP-ribosylase [Escherichia phage HY01]	Homology	98.837	89.58	1.35e-56	NA	NA	NA	NA
LOC_1	LOC_1_222	147936	148947	-1	336	6.38759	38.9146	31.8578	nucleotidyltransferase domain-containing protein [Shigella phage Sf21]	Homology	100.0	100.0	0.0	VOGS: VOG00251|PHROGS: phrog_388	90.0|97.0	67.16417910447761|86.32478632478633	2e-86|1.3e-138
LOC_1	LOC_1_223	148946	149408	-1	153	9.33465	17.8993	37.5438	signal-peptide domain-containing protein [Escherichia phage EcNP1]	Homology	97.386	100.0	2.19e-107	VOGS: VOG25386|PHROGS: phrog_944	69.0|90.0	87.90322580645162|61.27659574468085	0.00016|3.1e-52
LOC_1	LOC_1_224	149410	149932	-1	173	4.72698	19.2626	39.7399	Hypothetical protein	NO_HIT	NA	NA	NA	VOGS: VOG08769|PHROGS: phrog_7763	73.0|94.0	51.470588235294116|93.58974358974359	3.5e-06|1.5e-17
LOC_1	LOC_1_225	149938	150472	-1	177	5.35079	20.7645	41.9402	molybdopterin-guanine dinucleotide biosynthesis protein MobD [Shigella phage Sf21]	Homology	100.0	100.0	5.41e-131	VOGS: VOG34091|PHROGS: phrog_7763	74.0|75.0	71.83098591549296|89.74358974358975	0.00061|3.6e-12
LOC_1	LOC_1_226	150498	150603	-1	34	8.13812	4.17501	30.0324	Hypothetical protein	NO_HIT	NA	NA	NA	VOGS: VOG08897|PHROGS: phrog_3515	99.0|99.0	91.66666666666666|94.28571428571428	6.2e-23|4.5e-24
LOC_1	LOC_1_227	150663	150837	-1	57	5.27087	6.73571	37.2246	Hypothetical protein	NO_HIT	NA	NA	NA	VOGS: VOG06423|PHROGS: phrog_4859	90.0|84.0	94.54545454545455|93.44262295081968	2.1e-05|9.3e-06
LOC_1	LOC_1_228	150826	151021	-1	64	5.04403	7.58153	27.4953	molybdopterin-guanine dinucleotide biosynthesis protein [Escherichia phage HP3]	Homology	98.438	100.0	1.71e-41	VOGS: VOG00112|PHROGS: phrog_653	97.0|99.0	95.08196721311475|98.36065573770492	1.9e-21|3.9e-27
LOC_1	LOC_1_229	151023	151227	-1	67	4.58579	7.62358	24.1806	molybdopterin-guanine dinucleotide biosynthesis protein MobD [Escherichia phage HP3]	Homology	98.507	100.0	1.73e-41	VOGS: VOG00112|PHROGS: phrog_653	97.0|97.0	98.36065573770492|98.36065573770492	1.1e-18|2.6e-23
LOC_1	LOC_1_230	151226	151415	-1	62	4.194	7.09605	42.771	molybdopterin-guanine dinucleotide biosynthesis protein MobD [Escherichia phage HP3]	Homology	100.0	100.0	6.82e-40	VOGS: VOG07138|PHROGS: phrog_3024	99.0|100.0	79.48717948717949|98.38709677419355	6.3e-40|3e-46
LOC_1	LOC_1_231	151510	151897	-1	128	5.49812	14.6564	44.4923	DUF5856 family protein [Shigella phage CM8]	Homology	100.0	100.0	1.24e-90	RVDB: FAM011905|VOGS: VOG01424|PHROGS: phrog_858	92.0|98.0|99.0	96.61016949152543|88.88888888888889|98.44961240310077	1.1e-14|3.7e-44|1.7e-56
LOC_1	LOC_1_232	151893	152187	-1	97	4.95945	11.0906	58.9042	lysis inhibition regulator, rI [Shigella phage Sf21]	Homology	100.0	100.0	7.64e-69	VOGS: VOG07140|PHROGS: phrog_9446	86.0|76.0	95.91836734693877|75.0	1.2e-25|0.00051
LOC_1	LOC_1_233	152199	152412	-1	70	10.1938	8.27345	69.3629	thymidine kinase [Escherichia phage F2]	Homology	63.768	98.57	9.78e-23	VOGS: VOG04291|PHROGS: phrog_9405	98.0|89.0	98.57142857142858|65.55555555555556	3.2e-32|6.1e-09
LOC_1	LOC_1_234	152454	153036	-1	193	6.21639	21.5799	22.0456	thymidine kinase [Shigella phage Sf21]	Homology	100.0	100.0	1.27e-144	RVDB: FAM000558|PHROGS: phrog_592	75.0|99.0	87.7659574468085|98.44559585492227	1.9e-06|4.4e-90
LOC_1	LOC_1_235	153045	153231	-1	61	4.31336	7.26688	42.8248	Hypothetical protein	NO_HIT	NA	NA	NA	VOGS: VOG00988|PHROGS: phrog_653	96.0|99.0	78.33333333333333|95.08196721311475	3.3e-05|8.2e-29
LOC_1	LOC_1_236	153227	153401	-1	57	5.68483	6.60272	43.1316	rI antiholin [Enterobacteria phage T6]	Homology	94.737	100.0	1.64e-31	VOGS: VOG03660|PHROGS: phrog_3452	99.0|99.0	95.0|98.27586206896551	1.3e-28|1.1e-35
LOC_1	LOC_1_237	153397	153604	-1	68	5.5125	7.87489	41.9724	tail assembly protein [Enterobacteria phage T6]	Homology	98.529	100.0	6.22e-46	VOGS: VOG07141|PHROGS: phrog_2306	98.0|98.0	95.83333333333334|98.57142857142858	6.2e-33|5.1e-38
LOC_1	LOC_1_238	153600	153813	-1	70	8.84392	8.57683	39.7014	ABC transporter ATP-binding protein [Yersinia phage PYPS2T]	Homology	91.429	100.0	1.14e-44	VOGS: VOG06018|PHROGS: phrog_29853	99.0|93.0	98.57142857142858|75.60975609756098	4.7e-41|5.1e-11
LOC_1	LOC_1_239	153784	154264	-1	159	5.03198	17.4601	19.8428	macro domain-containing protein [Shigella phage Sf21]	Homology	100.0	100.0	1.75e-116	RVDB: FAM000933|PHROGS: phrog_15329	80.0|93.0	95.18072289156626|71.15384615384616	3.8e-16|5.6e-28
LOC_1	LOC_1_240	154260	154602	-1	113	8.95197	12.9517	30.6611	valyl-tRNA synthetase modifier [Shigella phage Sf21]	Homology	100.0	100.0	1.19e-79	VOGS: VOG07143|PHROGS: phrog_38498	92.0|96.0	98.1651376146789|94.44444444444444	1.6e-32|2.8e-19
LOC_1	LOC_1_241	154594	155140	-1	181	9.76034	20.6945	43.4785	transglycosylase SLT domain-containing protein [Shigella phage Sf21]	Homology	100.0	100.0	9.01e-133	VOGS: VOG04819|PHROGS: phrog_600	94.0|97.0	97.22222222222221|98.31460674157303	8.1e-70|3.8e-71
LOC_1	LOC_1_242	155147	155609	-1	153	8.92663	17.9183	45.0477	site-specific RNase [Shigella phage Sf21]	Homology	100.0	100.0	6.32e-113	VOGS: VOG07142|PHROGS: phrog_1323	99.0|99.0	98.02631578947368|98.68421052631578	3e-72|4.6e-80
LOC_1	LOC_1_243	155668	155947	-1	92	5.4926	10.9502	47.462	putative endoribonuclease [Escherichia phage vB_EcoM_G8]	Homology	97.826	100.0	4.62e-61	VOGS: VOG05851|PHROGS: phrog_2037	98.0|98.0	97.1830985915493|97.22222222222221	2.6e-38|5.7e-42
LOC_1	LOC_1_244	155946	156213	-1	88	4.57755	10.3286	33.6955	Vs.4 [Escherichia phage RB43]	Homology	58.0	56.82	1.16e-08	VOGS: VOG03472|PHROGS: phrog_26803	69.0|92.0	51.89873417721519|65.85365853658537	6.9e-06|2e-17
LOC_1	LOC_1_245	156205	156427	-1	73	4.21213	8.20296	33.0959	Hypothetical protein	NO_HIT	NA	NA	NA	PHROGS: phrog_25424	84.0	78.43137254901961	9.3e-14
LOC_1	LOC_1_246	156426	156789	-1	120	5.79931	13.8325	59.1967	autonomous glycyl radical cofactor GrcA [Shigella phage Sf24]	Homology	100.0	100.0	2.56e-85	VOGS: VOG03556|PHROGS: phrog_1209	99.0|99.0	99.16666666666667|99.17355371900827	4.1e-59|8.1e-65
LOC_1	LOC_1_247	156795	157125	-1	109	8.88614	12.8068	45.4074	endoribonuclease [Escherichia phage teqdroes]	Homology	100.0	100.0	5.08e-78	VOGS: VOG06008|PHROGS: phrog_29719	96.0|99.0	81.10236220472441|98.14814814814815	3.9e-44|7.3e-45
LOC_1	LOC_1_248	157121	157661	-1	179	8.72194	20.241	42.981	endoribonuclease [Escherichia phage teqdroes]	Homology	98.324	100.0	2.29e-132	VOGS: VOG01459|PHROGS: phrog_2586	76.0|66.0	57.57575757575758|60.8433734939759	1.3e-09|6.4e-08
LOC_1	LOC_1_249	157814	158288	-1	157	8.90594	17.7678	26.6376	internal head protein [Shigella phage Sf21]	Homology	100.0	100.0	1.80e-113	VOGS: VOG12698|PHROGS: phrog_4363	62.0|71.0	50.0|66.30434782608695	0.00013|5.3e-05
LOC_1	LOC_1_250	158297	158714	-1	138	9.29971	16.2977	34.1675	pyrimidine dimer DNA glycosylase/endonuclease V [Shigella phage Sf21]	Homology	100.0	100.0	6.08e-101	RVDB: FAM007480|VOGS: VOG02092|PHROGS: phrog_1183	93.0|99.0|99.0	95.07042253521126|98.57142857142858|98.56115107913669	3e-43|2.4e-62|1e-64
LOC_1	LOC_1_251	158773	159268	-1	164	9.59414	18.6062	37.1555	glycoside hydrolase family protein [Shigella phage Sf21]	Homology	100.0	100.0	3.75e-121	PHROGS: phrog_3613	77.0	50.526315789473685	1.9e-05
LOC_1	LOC_1_252	159304	159745	-1	146	5.05307	16.9422	37.3453	NUDIX hydrolase [Yersinia phage fPS-65]	Homology	100.0	100.0	2.03e-109	VOGS: VOG02271	82.0	65.97222222222221	9.6e-13
LOC_1	LOC_1_253	159741	160230	-1	162	9.11359	19.4045	41.9192	transmembrane region domain-containing protein [Escherichia phage vB_vPM_PD112]	Homology	91.358	100.0	9.47e-109	VOGS: VOG09811|PHROGS: phrog_35580	79.0|99.0	53.93258426966292|97.22222222222221	0.00016|2.5e-29
LOC_1	LOC_1_254	160226	160589	-1	120	8.48663	14.1335	36.3383	sulfurtransferase [Escherichia phage vB_EcoM_DalCa]	Homology	100.0	100.0	4.10e-85	VOGS: VOG01824|PHROGS: phrog_2330	98.0|99.0	99.14529914529915|99.18032786885246	7.8e-50|1.5e-60
LOC_1	LOC_1_255	160570	160963	-1	130	9.56874	15.0378	43.7331	sulfurtransferase [Escherichia phage vB_EcoM_F1]	Homology	93.846	100.0	6.38e-76	VOGS: VOG07148|PHROGS: phrog_37104	100.0|98.0	99.23076923076923|96.61016949152543	1.1e-69|1.3e-24
LOC_1	LOC_1_256	160931	161546	-1	204	5.23592	24.1332	40.802	site-specific RNA endonuclease [Enterobacteria phage T6]	Homology	99.0	98.04	4.78e-146	VOGS: VOG03093|PHROGS: phrog_2607	97.0|99.0	94.36619718309859|99.01477832512316	8.8e-58|2.4e-112
LOC_1	LOC_1_257	161587	162181	-1	197	6.06389	22.071	30.267	host specificity protein [Yersinia phage PYPS2T]	Homology	100.0	100.0	6.32e-138	VOGS: VOG07147|PHROGS: phrog_1203	99.0|100.0	99.0|99.0	3.2e-79|1.1e-89
LOC_1	LOC_1_258	162285	162549	-1	87	4.45546	10.1693	12.1379	Hypothetical protein	NO_HIT	NA	NA	NA	VOGS: VOG07150|PHROGS: phrog_2678	100.0|100.0	98.85057471264368|98.85057471264368	1.1e-55|1.8e-58
LOC_1	LOC_1_259	162788	163352	-1	187	9.346	20.9256	30.6727	Hypothetical protein	NO_HIT	NA	NA	NA	VOGS: VOG05909|PHROGS: phrog_9457	78.0|70.0	54.621848739495796|73.83177570093457	0.0001|7.3e-05
LOC_1	LOC_1_260	163477	163951	-1	157	9.45527	17.2136	17.6516	Hypothetical protein	NO_HIT	NA	NA	NA	VOGS: VOG25401|PHROGS: phrog_2280	75.0|99.0	91.66666666666666|96.06741573033707	4.2e-05|1.2e-62
LOC_1	LOC_1_261	164335	164686	-1	116	6.28454	14.1437	27.6156	Hypothetical protein	NO_HIT	NA	NA	NA	VOGS: VOG03061|PHROGS: phrog_3355	97.0|99.0	95.90163934426229|98.29059829059828	2.4e-43|1.9e-56
LOC_1	LOC_1_262	165616	166132	-1	171	4.55436	20.1407	51.6345	Hypothetical protein	NO_HIT	NA	NA	NA	VOGS: VOG08986|PHROGS: phrog_2290	98.0|99.0	97.0059880239521|98.7878787878788	1.5e-64|1.1e-69
LOC_1	LOC_1_263	166135	166426	-1	96	4.7824	11.2287	36.5781	Hypothetical protein	NO_HIT	NA	NA	NA	VOGS: VOG07151|PHROGS: phrog_8472	99.0|89.0	97.89473684210527|55.0561797752809	3e-45|4.1e-07
LOC_1	LOC_1_264	166428	166830	-1	133	4.4699	15.4627	25.3286	Hypothetical protein	NO_HIT	NA	NA	NA	VOGS: VOG05517|PHROGS: phrog_4811	97.0|77.0	94.77611940298507|52.23880597014925	9.9e-51|3.3e-05
LOC_1	LOC_1_265	166829	167015	-1	61	7.80275	6.55787	9.0082	Hypothetical protein	NO_HIT	NA	NA	NA	VOGS: VOG06020|PHROGS: phrog_1859	99.0|89.0	96.72131147540983|57.89473684210527	6.2e-32|0.00032
LOC_1	LOC_1_266	167073	167307	-1	77	6.5705	8.63984	22.0169	putative internal head protein [Salmonella phage pSe_SNUABM_01]	Homology	100.0	100.0	1.82e-51	VOGS: VOG05924|PHROGS: phrog_8111	99.0|100.0	98.68421052631578|98.7012987012987	3.7e-34|2.3e-53
LOC_1	LOC_1_267	167379	167637	-1	85	9.33568	9.27774	23.7318	putative internal head protein [Escherichia phage vB_EcoM-fFiEco06]	Homology	100.0	100.0	1.35e-55	VOGS: VOG07152|PHROGS: phrog_3499	99.0|99.0	98.82352941176471|98.82352941176471	3.6e-50|8.5e-52

## Sheet: Suppl. Table S2
Chromosome	Position	Type	Reference	Alternative	Evidence	Sequence type	Strand	Nucleotide position	Amino acid position	Effect	Locus tag	Gene	Product
ECMDCLV_1	96026	snp	G	A	A:20 G:0	CDS	-	2086/2178	696/725	missense_variant c.2086C>T p.Arg696Cys	LOC_1_131		rIIA protector from prophage-induced early lysis [Escherichia phage vB_EcoM_VR7]
ECMDCLV_1	123885	ins	T	TTTA	TTTA:18 T:0	CDS	-	83/369	28/122	disruptive_inframe_insertion c.81_83dupTAA p.Asn27dup	LOC_1_177		translational regulator protein [Acinetobacter phage vB_AbaM_Apostate]
ECMDCLV_1	164264	snp	T	C	C:20 T:0

## Sheet: Suppl. Table S3
Chromosome	Position	Type	Reference	Alternative	Evidence	Sequence type	Strand	Nucleotide position	Amino acid position	Effect	Locus tag	Gene	Product
ECMDCLV_1	164264	snp	T	C	C:20 T:0

## Sheet: Suppl. Table S4
Chromosome	Position	Type	Reference	Alternative	Evidence	Sequence type	Strand	Nucleotide position	Amino acid position	Effect	Locus tag	Gene	Product
ECMDCLV_1	37288	ins	T	TGCAGCATCA	TGCAGCATCA:17 T:0	CDS	-	221/672	74/223	disruptive_inframe_insertion c.213_221dupTGATGCTGC p.Ala74_Asp75insAspAlaAla	LOC_1_38		inhibitor of prohead protease [Serratia phage CHI14]
ECMDCLV_1	57566	snp	T	C	C:20 T:0	CDS	-	8565/9501	2855/3166	synonymous_variant c.8565A>G p.Lys2855Lys	LOC_1_66		Hypothetical protein
ECMDCLV_1	164264	snp	T	C	C:20 T:0
